# Supplementary material for: Assessment of Health-Related Quality of Life in Patients with Active Versus Inactive Adult-Onset Still’s Disease: Data from the PRO-AOSD Survey During the COVID-19 Pandemic
Source: J Clin Med. 2025 Nov 5;14(21):7848. doi: 10.3390/jcm14217848 (PMC12610029; doi:10.3390/jcm14217848)
Supplement: Supplementary file 1 [file jcm-14-07848-s001.zip]

Archive with 1 entries (1 files):
- jcm-3871960-supplementary.pdf
